# Supplementary material for: Controlled Growth Cu2S Nanoarrays with High-Performance Photothermal Properties
Source: Nanomaterials (Basel). 2023 Apr 3;13(7):1260. doi: 10.3390/nano13071260 (PMC10096858; doi:10.3390/nano13071260)
Supplement: Supplementary file 1 [file nanomaterials-13-01260-s001.zip]

Archive with 1 entries (1 files):
- nanomaterials-2316774-supplementary.pdf
